# Supplementary material for: A comparison of Y-chromosomal lineage dating using either resequencing or Y-SNP plus Y-STR genotyping
Source: Forensic Sci Int Genet. 2013 Dec;7(6):568–72. doi: 10.1016/j.fsigen.2013.03.014 (PMC3820021; doi:10.1016/j.fsigen.2013.03.014)
Supplement: Supplementary Table 2 — Five sets of Y-STR mutation rates and the prior distributions used in BATWING analyses. [file mmc2.xlsx]

## Sheet: Sheet1
		OMR_Shi et al.				OMR_Burgarella and Navascues				lmMR_Burgarella and Navascues		EMR_Zhivitovsky et al.		rEMR_Shi et al.
	Repeat structure	Mutations in meiosis	Meiosis	Mutation Rate	Prior Distribution	Mutations in meiosis	Meiosis	Mutation Rate	Prior Distribution	Mutation Rate	Prior Distribution	Mutation Rate	Prior Distributione	Mutation Rate	Prior Distribution
DYS576	simple	9	555	0.0162162	gamma(9; 556)	9	555	0.01622	gamma(9; 556)	0.004184	gamma(2.322; 555)	0.00069	Gamma (1.47; 2,130)	0.00069	Gamma (1.47; 2,130)
DYS389 I	complex	20	7864	0.00254323	gamma(20; 7865)	32	12651	0.002529	gamma(32; 12,652)	0.002196	gamma(27.786; 12,651)	0.00069	Gamma (1.47; 2,130)	0.00069	Gamma (1.47; 2,130)
DYS448	complex	1	1213	0.000824402	gamma(1; 1214)	11	6655	0.001653	gamma(11; 6,656)	0.001653	gamma(11; 6,655)	0.00069	Gamma (1.47; 2,130)	0.00069	Gamma (1.47; 2,130)
DYS389 b	complex	28	7842	0.00254323	gamma(28; 7843)	40	12622	0.003169	gamma(40; 12,623)	0.002543	gamma(28.463; 12,622)	0.00069	Gamma (1.47; 2,130)	0.00069	Gamma (1.47; 2,130)
DYS19	complex	23	9840	0.0023374	gamma(23; 9841)	32	14632	0.002187	gamma(32; 14,633)	0.002836	gamma(41.496; 14,632)	0.00069	Gamma (1.47; 2,130)	0.00069	Gamma (1.47; 2,130)
DYS391	complex	25	9279	0.00269426	gamma(25; 9280)	38	13995	0.002715	gamma(38; 13,996)	0.002016	gamma(28.217; 13,995)	0.00069	Gamma (1.47; 2,130)	0.00069	Gamma (1.47; 2,130)
DYS481	simple	3	403	0.00744417	gamma(3; 404)	3	403	0.007444	gamma(3; 404)	0.006937	gamma(2.796; 403)	0.00069	Gamma (1.47; 2,130)	0.00351	Gamma (1; 2,850)
DYS549	simple	1	555	0.0018018	gamma(1; 556)	1	555	0.001802	gamma(1; 556)	0.002471	gamma(1.371; 555)	0.00069	Gamma (1.47; 2,130)	0.00069	Gamma (1.47; 2,130)
DYS533	simple	2	555	0.0036036	gamma(2; 556)	2	555	0.003604	gamma(2; 556)	0.002572	gamma(1.427; 555)	0.00069	Gamma (1.47; 2,130)	0.00069	Gamma (1.47; 2,130)
DYS438	simple	2	4565	0.000438116	gamma(2; 4566)	4	9339	0.0004283	gamma(4; 9,340)	0.0007527	gamma(7.030; 9,339)	0.00069	Gamma (1.47; 2,130)	0.00069	Gamma (1.47; 2,130)
DYS437	complex	6	4381	0.00136955	gamma(6; 4382)	10	9238	0.001082	gamma(10; 9,239)	0.00233	gamma(21.534; 9,238)	0.00069	Gamma (1.47; 2,130)	0.00069	Gamma (1.47; 2,130)
DYS570	simple	7	555	0.0126126	gamma(7; 556)	7	555	0.01261	gamma(7; 556)	0.004203	gamma(2.333; 555)	0.00069	Gamma (1.47; 2,130)	0.00069	Gamma (1.47; 2,130)
DYS635	complex	12	1920	0.00625	gamma(12; 1921)	23	7434	0.003094	gamma(23; 7,435)	0.002832	gamma(21.052; 7,434)	0.00069	Gamma (1.47; 2,130)	0.00069	Gamma (1.47; 2,130)
DYS390	complex	22	9340	0.00235546	gamma(22; 9365)	30	14131	0.002123	gamma(30; 14,132)	0.004661	gamma(65.864; 14,131)	0.00069	Gamma (1.47; 2,130)	0.00069	Gamma (1.47; 2,130)
DYS439	complex	28	4542	0.00616469	gamma(28; 4543)	51	9313	0.005476	gamma(51; 9,314)	0.002895	gamma(26.962; 9,313)	0.00069	Gamma (1.47; 2,130)	0.00069	Gamma (1.47; 2,130)
DYS392	complex	5	9264	0.000539724	gamma(5; 9265)	6	13948	0.0004302	gamma(6; 13,949)	0.0004755	gamma(6.632; 13,949)	0.00069	Gamma (1.47; 2,130)	0.00069	Gamma (1.47; 2,130)
DYS643	simple	0	555	0	gamma(1; 556)	0	555	0	gamma(1; 556)	0.000732	gamma(0.406; 555)	0.00069	Gamma (1.47; 2,130)	0.00069	Gamma (1.47; 2,130)
DYS393	simple	6	7835	0.000765795	gamma(6; 7836)	13	12576	0.001034	gamma(13; 12,577)	0.002598	gamma(32.663; 12,576)	0.00069	Gamma (1.47; 2,130)	0.00069	Gamma (1.47; 2,130)
DYS458	simple	13	1243	0.0104586	gamma(13; 1244)	46	6684	0.006882	gamma(46; 6,685)	0.004777	gamma(31.930; 6,684)	0.00069	Gamma (1.47; 2,130)	0.00069	Gamma (1.47; 2,130)
DYS456	simple	8	1243	0.00643604	gamma(8; 1244)	30	6664	0.004502	gamma(30; 6,665)	0.003266	gamma(21.764; 6,664)	0.00069	Gamma (1.47; 2,130)	0.00069	Gamma (1.47; 2,130)
Y-GATA-H4	complex	11	2083	0.00528084	gamma(11; 2084)	21	7618	0.002757	gamma(21; 7,619)	0.002194	gamma(16.712; 7,618)	0.00069	Gamma (1.47; 2,130)	0.00069	Gamma (1.47; 2,130)
